# Supplementary material for: Do Laboratory Results Concerning High-Viscosity Glass-Ionomers versus Amalgam for Tooth Restorations Indicate Similar Effect Direction and Magnitude than that of Controlled Clinical Trials? - A Meta-Epidemiological Study
Source: PLoS One. 2015 Jul 13;10(7):e0132246. doi: 10.1371/journal.pone.0132246 (PMC4500394; doi:10.1371/journal.pone.0132246)
Supplement: S2 File — (XLS) [file pone.0132246.s002.xls]

## Sheet: Sheet1
Laboratory trials
												Data type	HVGIC group				Amalgam group
Trial	1st				1st		Measured	Value	High x value indicating	Product name		D	BSL	n	N		BSL	n	N		Length
Nr	Author	Journal	Year	Vol	page	DS	Outcome	measure	materials efficacy	HVGIC	Amalgam	C	BSL	x	SD	N	BSL	x	SD	N	of trial	Verbatim conclusions/recommendations for clinical practice
1	Laurer	Thesis	2013			Excluded	Non-English publication
2	Geirsson	AmJDent	2004	17	417	1	Compressive strength	Mpa	Yes	Fuji IX	Tytin	C	10	169	14	10	10	366	38	10	24 hours
						2	Diametral tensile strength	Mpa	Yes	Fuji IX	Tytin	C	10	11	2	10	10	47	13	10	4 weeks
						3	Vickers hardness number	kg/mm2	Yes	Fuji IX	Tytin	C	10	72	6	10	10	219	6	10	4 weeks	[none in relation to HVGIC versus Amalgam]
3	Sabdi	ArchOrofacSci	2011	6	26	4	Microleakage	Depth of dye penetration	No	Fuji IX	Silverfill	C	13	2837	519	13	13	734	434	13	7 days	"GIC is highly degraded by erosion and exposed to high microleakage level, therefore it is not recommended in patients with higher consumption of acidic solution."
4	Bashar	BanglMedResCouncBull	2006	32	1	5	Microleakage	Number of teeth showing microleakage		Fuji IX	GS-80	D	10	10	10		10	2	10		72 hours	[none in relation to HVGIC versus Amalgam]
5	Geirsson	DentMater	2004	20	987	6	Porosity (overall)	Vol%	No	Fuji IX	Tytin	C	10	8	1.1	10	10	2.4	0.9	10	8 weeks	[none in relation to HVGIC versus Amalgam]
6	Jaafar	IntMedJ	2013	20	490	Excluded	No computable dichotomous or continuous data reported
7	Bellam	JApplBiomatBiomech	2009	7	179	7	Bacterial leakage	Number of samples with leakage		Fuji IX	high copper'	D	10	6	10		10	0	10		45 days	[none in relation to HVGIC versus Amalgam]
8	Khan	JClinLaserMedSurg	1998	16	305	Excluded	No HVGIC included in study (RMGIC used instead)
9	Virmani	JClinPedDent	1997	22	55	8	Cuspal fracture (load) strength	kg	Yes	Fuji IX	amalgam'	C	10	206.9	15.32	10	10	140.1	13.88	10	nil
						9	Microleakage (in buccal half)	Dye penetration / yes		Fuji IX	amalgam'	D	10	5	10		10	5	10		24 hours
						10	Microleakage (in lingual half)	Dye penetration / yes		Fuji IX	amalgam'	D	10	4	10		10	3	10		24 hours	[none in relation to HVGIC versus Amalgam]
10	Guelmann	JDentChild	2004	71	209	11	Microleakage	Mean leakage score	No	KetacMolar	Tytin	C	12	2.91	0.31	12	12	2.78	0.44	12	24 hours	"Clinical extrapolation of these results needs to be made carefully"
11	Lee	JKoreanAcadProsthod	2001	39	682	12	Fracture toughness	Mean KIC (single-edge notched test)	Yes	KetacMolar	Bestaloy	C	10	0.44	0.09	10	10	1.49	0.17	10	30 min
						13	Fracture toughness	Mean KIC (compact tension test)	Yes	KetacMolar	Bestaloy	C	10	0.46	0.06	10	10	1.31	0.1	10	30 min	"Fracture toughness of … materials should be evaluated routinely so that the clinician determine whether the material will be able to withstand the occlusal force, while resisting fracture …"
12	Gateau	JProsthetDent	2001	86	149	Excluded	No computable dichotomous or continuous data reported
13	Dionysopoulos	OperDent	1994	19	183	Excluded	No clear indication that HVGIC was included in study
14	Rajablou	AustrEndodJ	2001	27	119	Excluded	No clear indication that HVGIC was included in study
15	Gama-Teixeira	BrazOralRes	2007	21	368	Excluded	No HVGIC included in study
16	Wandera	JDentChild	1998	July	239	Excluded	No HVGIC included in study
17	Bahadure	JIndSocPedPrevDent	2012	30	122	Excluded	No amalgam included in study
18	Lai	JProsthetDent	2013	110	363	Excluded	No HVGIC included in study
19	Donly	SpecCareDent	1999	19	24	Excluded	No HVGIC included in study
Clinical trials
Trial	1st				1st		Measured	Value		Product name											Length
Nr	Author	Journal	Year	Vol	page	DS	Outcome	measure		HVGIC	Amalgam		BSL	n	N		BSL	n	N		of trial	Verbatim conclusions/recommendations for clinical practice
1	Taifour	CariesRes	2002	36	437	1	Restoration failure (single surface)	Number of failures per group		Fuji IX/KetacMolar	Avalloy	D	471	54	388		380	64	314		3 years
						2	Restoration failure (multiple surface)	Number of failures per group		Fuji IX/KetacMolar	Avalloy	D	610	250	487		425	201	352		3 years	"The performance of ART and glass-ionomer compared to the traditional approach using amalgam seem to indicate that ART could be adopted as the treatment of choice for use in school and other outreach oral health programmes"
2	Mijan	ClinOralInvest	2014	18	1061	Excluded	No computable dichotomous or continuous data reported
3	deAmorim	ClinOralInvest	2014	18	117	Excluded	Shorter reported period of same trial (Trial Nr 4)
4	Hilgert	DentMater	2014	30	1172	3	Restoration failure (single surface)	Number of failures per group		KetacMolarEasyMix	PermiteRegularSet	D	116	3	92		105	3	73		3 years
						4	Restoration failure (multiple surface)	Number of failures per group		KetacMolarEasyMix	PermiteRegularSet	D	270	19	190		259	12	178		3 years	"..the high-viscosity glass-ionomer used in this study … is a viable option for restoring carious dentin lesions in single surfaces in vital primary molars"
5	Yu	IntDentJ	2004	54	42	5	Restoration failure (single surface)	Number of failures per group		Fuji IX	GK-amalgam	D	17	1	6		23	0	17		2 years
						6	Restoration failure (single surface)	Number of failures per group		KetacMolar	GK-amalgam	D	12	0	5		18	2	7		2 years	[none in relation to HVGIC versus Amalgam]
6	Honkala	IntJPaediatrDent	2003	13	172	7	Restoration failure (single surface)	Number of failures per group		ChemFlex	Megalloy	D	nil	2	26		nil	2	25		22 months
						8	Restoration failure (multiple surface)	Number of failures per group		ChemFlex	Megalloy	D	nil	1	9		nil	0	10		22 months	"..the ART approach is an approbriate treatment option for primary teeth.."
7	Yip	JADA	2002	133	744	Excluded	Shorter reported period of same trial (Trial Nr 12)
8	Rahimtoola	JDentChild	2002	Jan	16	9	Restoration failure (single surface)	Number of failures per group		Fuji IX	Tytin	D	nil	10	160		nil	3	62		2 years	"..the ART technique is a feasible approach for the tretament of dental caries especially of one-surface lesions."
9	Frencken	JDentRes	2006	85	622	10	Restoration failure (single surface)	Number of failures per group		Fuji IX/KetacMolar	Avalloy	D	161	15	153		113	11	108		6.3 years
						11	Restoration failure (multiple surface)	Number of failures per group		Fuji IX/KetacMolar	Avalloy	D	29	3	21		9	2	9		4.3 years	"We recommend the ART approach as a complement to the preventive activities …"
10	Estupinan-Day	PAHO-Report	2006			12	Restoration failure	Number of failures per group		Fuji IX/KetacMolar	amalgam'	D	1336	168	1003		888	70	624		2 years
						13	Restoration failure	Number of failures per group		Fuji IX/KetacMolar	amalgam'	D	769	22	625		677	8	559		2 years
						14	Restoration failure	Number of failures per group		Fuji IX/KetacMolar	amalgam'	D	341	19	304		232	15	211		2 years	"..having auxiliary personnel use ART appears to be a good investment "
11	Yip	QuintessenceInt	2002	33	17	Excluded	Shorter reported period of same trial (Trial Nr 5)
12	Gao	QuintessenceInt	2003	34	31	15	Restoration failure (single surface)	Number of failures per group		Fuji IX/KetacMolar	GK-amalgam	D	55	1	17		29	0	6		30 months	[none in relation to HVGIC versus Amalgam]
13	Daou	SchweizMonatsZ	2008	118	290	16	Marginal adaptation	USPHS criteria: non-alpha		Fuji IX	Permite C	D	35	8	33		38	5	36		1 year
						17	Marginal discoloration	USPHS criteria: non-alpha		Fuji IX	Permite C	D	35	2	33		38	2	36		1 year
						18	Secondary caries	USPHS criteria: non-alpha		Fuji IX	Permite C	D	35	4	33		38	1	36		1 year
						19	Anatomic form	USPHS criteria: non-alpha		Fuji IX	Permite C	D	35	2	33		38	2	36		1 year
						20	Color match	USPHS criteria: non-alpha		Fuji IX	Permite C	D	35	2	33		38	1	36		1 year
						21	Surface texture	USPHS criteria: non-alpha		Fuji IX	Permite C	D	35	3	33		38	4	36		1 year	[none in relation to HVGIC versus Amalgam]
x = Mean value; SD = Standard deviation; HVGIC = High-viscosity glass-ionomer cement; n = number of failed evaluated units; N = Total number of evaluated units; BSL = Baselne number of avaluated units; nil = Not reported; D = Dichotomous data; C = Continuous data.
ART = HVGIC based tooth restorations.
