# Supplementary material for: Do Laboratory Results Concerning High-Viscosity Glass-Ionomers versus Amalgam for Tooth Restorations Indicate Similar Effect Direction and Magnitude than that of Controlled Clinical Trials? - A Meta-Epidemiological Study
Source: PLoS One. 2015 Jul 13;10(7):e0132246. doi: 10.1371/journal.pone.0132246 (PMC4500394; doi:10.1371/journal.pone.0132246)
Supplement: S3 File — (XLS) [file pone.0132246.s003.xls]

## Sheet: Sheet1
Laboratory trials
							Data type	HVGIC group				Amalgam group
Trial	1st				1st		D	BSL	n	N		BSL	n	N		OR	LCL	UCL					Converted
Nr	Author	Journal	Year	Vol	page	DS	C	BSL	x	SD	N	BSL	x	SD	N	SMD	LCL	UCL		lnOR	lnLCL	lnUCL	SMD	SMD-LCL	SMD-UCL
2	Geirsson	AmJDent	2004	17	417	1	C	10	169	14	10	10	366	38	10	[-]6.59	[-]9.03	[-]4.15
						2	C	10	11	2	10	10	47	13	10	[-]3.71	[-]5.26	[-]2.15
						3	C	10	72	6	10	10	219	6	10	[-]23.46	[-]31.63	[-]15.30
3	Sabdi	ArchOrofacSci	2011	6	26	4	C	13	2837	519	13	13	734	434	13	[-]4.26	[-]5.73	[-]2.78
4	Bashar	BanglMedResCouncBull	2006	32	1	5	D	10	10	10		10	2	10		71.4	3	1696.73		4.2683	1.09861	7.43646	[-]2.36	[-]4.11	[-]0.61
5	Geirsson	DentMater	2004	20	987	6	C	10	8	1.1	10	10	2.4	0.9	10	[-] 5.34	[-]7.38	[-]3.29
7	Bellam	JApplBiomatBiomech	2009	7	179	7	D	10	6	10		10	0	10		30.33	1.39	660.75		3.41214	0.329304	6.49338	[-]1.88	[-]3.59	[-]0.18
9	Virmani	JClinPedDent	1997	22	55	8	C	10	206.9	15.32	10	10	140.1	13.88	10	4.38	2.63	6.13
						9	D	10	5	10		10	5	10		1	0.17	5.77		0	-1.77196	1.75267	0	[-]0.97	0.98
						10	D	10	4	10		10	3	10		1.56	0.24	9.91		0.444686	-1.42712	2.29354	[-]0.24	[-]1.26	0.79
10	Guelmann	JDentChild	2004	71	209	11	C	12	2.91	0.31	12	12	2.78	0.44	12	[-]0.33	[-]1.14	0.48
11	Lee	JKoreanAcadProsthod	2001	39	682	12	C	10	0.44	0.09	10	10	1.49	0.17	10	[-]7.39	[-]10.10	[-]4.69
						13	C	10	0.46	0.06	10	10	1.31	0.1	10	[-]9.87	[-]13.4	[-]6.35
Clinical trials
Trial	1st				1st
Nr	Author	Journal	Year	Vol	page	DS		BSL	n	N		BSL	n	N		OR	LCL	UCL
1	Taifour	CariesRes	2002	36	437	1	D	471	54	388		380	64	314		0.63	0.42	0.94		-0.462035	-0.867501	-0.0618754	0.25	0.03	0.48
						2	D	610	250	487		425	201	352		0.79	0.6	1.04		-0.235722	-0.510826	0.0392207	0.12	[-]0.02	0.28
4	Hilgert	DentMater	2014	30	1172	3	D	116	3	92		105	3	73		0.79	0.15	4.02		-0.235722	-1.89712	1.39128	0.12	[-]0.77	1.04
						4	D	270	19	190		259	12	178		1.54	0.72	3.27		0.431782	-0.328504	1.18479	[-]0.24	[-]0.65	0.18
5	Yu	IntDentJ	2004	54	42	5	D	17	1	6		23	0	17		9.55	0.34	269.62		2.25654	-1.07881	5.59701	[-]1.24	[-]3.09	0.59
						6	D	12	0	5		18	2	7		0.2	0.01	5.2		-1.60944	-4.60517	1.64866	0.89	[-]0.91	2.55
6	Honkala	IntJPaediatrDent	2003	13	172	7	D	nil	2	26		nil	2	25		0.96	0.12	7.38		-0.040822	-2.12026	1.99877	0.02	[-]1.1	1.17
						8	D	nil	1	9		nil	0	10		3.71	0.13	103.11		1.31103	-2.04022	4.6358	[-]0.72	[-]2.56	1.13
8	Rahimtoola	JDentChild	2002	Jan	16	9	D	nil	10	160		nil	3	62		1.31	0.35	4.93		0.270027	-1.04982	1.59534	[-]0.15	[-]0.88	0.57
9	Frencken	JDentRes	2006	85	622	10	D	161	15	153		113	11	108		0.96	0.42	2.18		-0.040822	-0.867501	0.779325	0.02	[-]0.42	0.48
						11	D	29	3	21		9	2	9		0.58	0.08	4.27		-0.544727	-2.52573	1.45161	0.3	[-]0.80	1.4
10	Estupinan-Day	PAHO-Report	2006			12	D	1336	168	1003		888	70	624		1.59	1.18	2.15		0.463734	0.165514	0.765468	[-]0.25	[-]0.42	[-]0.09
						13	D	769	22	625		677	8	559		2.51	1.1	5.69		0.920283	0.0953102	1.73871	[-]0.51	[-]0.05	[-]0.96
						14	D	341	19	304		232	15	211		0.87	0.43	1.76		-0.139262	-0.84397	0.565314	0.08	[-]0.31	0.46
12	Gao	QuintessenceInt	2003	34	31	15	D	55	1	17		29	0	6		1.18	0.04	32.91		0.165514	-3.21888	3.49378	[-]0.09	[-]1.93	1.78
13	Daou	ScheizMonatsZ	2008	118	290	16	D	35	8	33		38	5	36		1.98	0.58	6.82		0.683097	-0.544727	1.91986	[-]0.38	[-]1.06	0.3
						17	D	35	2	33		38	2	36		1.1	0.15	8.26		0.0953102	-1.89712	2.11142	[-]0.05	[-]1.17	1.04
						18	D	35	4	33		38	1	36		4.83	0.51	45.62		1.57485	-0.673345	3.82035	[-]0.87	[-]2.11	0.37
						19	D	35	2	33		38	2	36		1.1	0.15	8.26		0.0953102	-1.89712	2.11142	[-]0.06	[-]1.17	1.04
						20	D	35	2	33		38	1	36		2.26	0.2	26.13		0.815365	-1.60944	3.26308	[-]0.45	[-]1.80	0.89
						21	D	35	3	33		38	4	36		0.8	0.16	3.87		-0.223144	-1.83258	1.35325	0.12	[-]0.75	1.01
